# Supplementary material for: Cryo-EM structure of Helicobacter pylori urease with an inhibitor in the active site at 2.0 Å resolution
Source: Nat Commun. 2021 Jan 11;12:230. doi: 10.1038/s41467-020-20485-6 (PMC7801526; doi:10.1038/s41467-020-20485-6)
Supplement: Supplementary file 4 — Source data [file 41467_2020_20485_MOESM4_ESM.xlsx]

## Sheet: Figure 3. Panel a
BME inhibition curve
Raw Data
Concentration BME (mM)	Absorbance 562 nm	Count	Mean	Std Dev
200	0.016	3	0.015	0.004
200	0.012
200	0.019
100	0.042	3	0.04	0.002
100	0.04
100	0.038
50	0.078	3	0.073	0.004
50	0.071
50	0.071
25	0.13	3	0.126	0.006
25	0.129
25	0.119
12.5	0.207	3	0.191	0.016
12.5	0.19
12.5	0.175
6.25	0.267	3	0.257	0.016
6.25	0.265
6.25	0.239
3.125	0.306	3	0.294	0.014
3.125	0.298
3.125	0.278
1.5625	0.343	3	0.329	0.018
1.5625	0.336
1.5625	0.309
0.78125	0.358	3	0.353	0.01
0.78125	0.36
0.78125	0.341
0.39063	0.372	3	0.37	0.009
0.39063	0.378
0.39063	0.36
0.19531	0.394	3	0.384	0.019
0.19531	0.396
0.19531	0.363
0.097656	0.399	3	0.392	0.014
0.097656	0.401
0.097656	0.376
0.048828	0.346	3	0.346	0.003
0.048828	0.349
0.048828	0.343
0.024414	0.363	3	0.362	0.005
0.024414	0.366
0.024414	0.357
0.012207	0.366	3	0.365	0.007
0.012207	0.371
0.012207	0.358
0.0061035	0.362	3	0.367	0.01
0.0061035	0.378
0.0061035	0.361
0.0030518	0.37	3	0.366	0.003
0.0030518	0.366
0.0030518	0.364
0.0015259	0.381	3	0.382	0.004
0.0015259	0.387
0.0015259	0.379
0.00076294	0.374	3	0.372	0.002
0.00076294	0.372
0.00076294	0.37
0.00038147	0.373	3	0.374	0.005
0.00038147	0.379
0.00038147	0.37
0	0.38	6	0.38	0.007
0	0.384
0	0.377
0	0.382
0	0.39
0	0.369
Fitting to curve
Curve Formula	Parameter	Value	Std. Error
Y = (A-D)/(1+(X/C)^B) + D	A	0.373	0.00326
	B	1	0.0882
	C	13.5	1.68
	D	-0.0068	0.0154
Fitting results
Curve Formula	A	B	C	D	R2
Y = (A-D)/(1+(X/C)^B) + D	0.373	1	13.5	-0.0068	0.994
Interpolations
Y Formula	Y	X
EC50	0.183	13.453

## Sheet: Figure 3. Panel b
SHA inhibition curve
Raw Data
Concentration SHA (mM)	Absorbance 562 nm	Count	Mean	Std Dev
1	0.008	3	0.011	0.004
1	0.015
1	0.01
0.5	0.023	3	0.02	0.005
0.5	0.022
0.5	0.014
0.25	0.038	3	0.039	0.002
0.25	0.04
0.25	0.037
0.125	0.064	3	0.063	0.004
0.125	0.066
0.125	0.059
0.0625	0.098	3	0.099	0.004
0.0625	0.103
0.0625	0.096
0.03125	0.15	3	0.145	0.007
0.03125	0.146
0.03125	0.138
0.015625	0.199	3	0.202	0.006
0.015625	0.209
0.015625	0.2
0.0078125	0.265	3	0.253	0.014
0.0078125	0.257
0.0078125	0.236
0.0039063	0.311	3	0.305	0.01
0.0039063	0.312
0.0039063	0.294
0.0019531	0.354	3	0.343	0.018
0.0019531	0.351
0.0019531	0.323
0.00097656	0.383	3	0.371	0.016
0.00097656	0.377
0.00097656	0.352
0.00048828	0.393	3	0.387	0.008
0.00048828	0.391
0.00048828	0.378
0.00024414	0.337	3	0.335	0.007
0.00024414	0.341
0.00024414	0.328
0.00012207	0.333	3	0.341	0.014
0.00012207	0.357
0.00012207	0.333
6.1035e-05	0.344	3	0.35	0.014
6.1035e-05	0.365
6.1035e-05	0.339
3.0518e-05	0.356	3	0.367	0.01
3.0518e-05	0.367
3.0518e-05	0.377
1.5259e-05	0.335	3	0.35	0.019
1.5259e-05	0.371
1.5259e-05	0.344
7.6294e-06	0.357	3	0.354	0.003
7.6294e-06	0.352
7.6294e-06	0.352
3.8147e-06	0.35	3	0.361	0.016
3.8147e-06	0.38
3.8147e-06	0.352
1.9073e-06	0.363	3	0.37	0.01
1.9073e-06	0.382
1.9073e-06	0.363
0	0.341	6	0.357	0.014
0	0.371
0	0.357
0	0.345
0	0.377
0	0.352
Fitting to curve
Curve Formula	Parameter	Value	Std. Error
Y = (A-D)/(1+(X/C)^B) + D	A	0.361	0.00445
	B	1.05	0.108
	C	0.0196	0.00249
	D	0.0132	0.0114
Fitting results
Curve Formula	A	B	C	D	R2
Y = (A-D)/(1+(X/C)^B) + D	0.361	1.05	0.0196	0.0132	0.991
Interpolations
Y Formula	Y	X
EC50	0.187	0.0196
